# Supplementary material for: A community-based parent-support programme to prevent child maltreatment: Protocol for a randomised controlled trial
Source: HRB Open Res. 2018 Sep 21;1:13. Originally published 2018 Apr 5. [Version 2] doi: 10.12688/hrbopenres.12812.2 (PMC6973527; doi:10.12688/hrbopenres.12812.2)
Supplement: Supplementary file 1 [file hrbopenres-1-13945-s0000.tgz]

Archive with 1 entries (1 files):
- 75497569-6d41-48b8-9ad6-84bfb2587324.docx
